# Supplementary material for: Acute and Subacute Toxicity of Fluorescent Gold Nanoclusters Conjugated with α-Lipoic Acid
Source: Nanomaterials (Basel). 2022 Nov 2;12(21):3868. doi: 10.3390/nano12213868 (PMC9654421; doi:10.3390/nano12213868)
Supplement: Supplementary file 1 [file nanomaterials-12-03868-s001.zip]

Archive with 1 entries (1 files):
- nanomaterials-1948182-supplementary.pdf
